# Supplementary material for: Separation Methods of Phenolic Compounds from Plant Extract as Antioxidant Agents Candidate
Source: Plants (Basel). 2024 Mar 27;13(7):965. doi: 10.3390/plants13070965 (PMC11013868; doi:10.3390/plants13070965)
Supplement: Supplementary file 1 [file plants-13-00965-s001.zip]

Archive with 1 entries (1 files):
- plants-2914087-supplementary.pdf
